# Supplementary material for: Transcriptomic Insights into the Molecular Responses of Red Imported Fire Ants (Solenopsis invicta) to Beta-Cypermethrin and Cordyceps cicadae
Source: Genes (Basel). 2026 Jan 17;17(1):92. doi: 10.3390/genes17010092 (PMC12840630; doi:10.3390/genes17010092)
Supplement: Supplementary file 1 [file genes-17-00092-s001.zip › Table S1.xlsx]

## Sheet: 1
Statistical analysis of transcriptome sequencing data of S. invicta treated with different pesticides
Sample	Raw Reads	Clean Reads	Mapped reads(Mapping ratio)	GC (%)	Q20 (%)	Q30 (%)
BC1	36990840	36984444	20247788 (54.75%)	0.3861	0.9935	0.9722
BC2	43369054	43361724	23327463 (53.8%)	0.3763	0.9934	0.9725
BC3	36522838	36516052	19830862 (54.31%)	0.3882	0.9934	0.9719
BB1	44999834	44991458	28313373 (62.93%)	0.3789	0.994	0.9749
BB2	41003664	40995362	27359900 (66.74%)	0.3898	0.993	0.9705
BB3	38067810	38060648	24903223 (65.43%)	0.384	0.9928	0.9695
MA1	43106754	43096982	28893623 (67.04%)	0.3878	0.9933	0.9718
MA2	41873106	41863822	28166216 (67.28%)	0.3855	0.9937	0.9737
MA3	38771572	38763844	26254632 (67.73%)	0.3863	0.9937	0.9733
CC1	36659382	36651402	25045137 (68.33%)	0.3879	0.9936	0.9723
CC2	36568296	36560846	24580295 (67.23%)	0.3853	0.9932	0.9712
CC3	40082874	40074562	27646031(68.99%)	0.3966	0.9938	0.9732
CK1	37519836	37510904	25060975 (66.81%)	0.3875	0.993	0.9706
CK2	41974696	41966738	27671487 (65.94%)	0.3805	0.9934	0.9724
CK3	45336226	45327086	30075982 (66.35%)	0.396	0.9928	0.9698
联网搜索

## Sheet: Genes
Gene id	Gene name	Average FPKM value at each group					NR annotation	KEGG annotation
Recognition		CK	BC1	BC2	CC1	CC2
LOC105196159	PGRP-SC2	1913.42	741.37	756.06	2130.73	2670.06	peptidoglycan-recognition protein SC2 [Solenopsis invicta]	peptidoglycan recognition protein; K01446
LOC105197297	NPC2	206.327	115.047	270.43	157.497	82.2467	NPC intracellular cholesterol transporter 2 homolog a [Solenopsis invicta]	NPC2; Niemann-Pick C2 protein; K13443
LOC105196585	SCARB1	30.64	13.1233	11.8733	45.2867	29.44	scavenger receptor class B member 1 [Solenopsis invicta]	/
LOC105200798	GBA	41.2367	57.4767	56.9267	43.63	86.26	lysosomal acid glucosylceramidase [Solenopsis invicta]	GBA, srfJ; glucosylceramidase [EC:3.2.1.45]; K01201
signal transduction
LOC105201776	NFKBIA	87.1533	191.563	164.37	86.5333	78.17	NF-kappa-B inhibitor alpha isoform X1 [Solenopsis invicta]、	NFKBIA; NF-kappa-B inhibitor alpha; K04734; NFKBIE; NF-kappa-B inhibitor epsilon; K05872
LOC105194280	MAPKAPK2	35.9867	93.7467	61.4167	36.35	30.08	MAP kinase-activated protein kinase 2 isoform X1 [Solenopsis invicta]	MAPKAPK2; mitogen-activated protein kinase-activated protein kinase 2 [EC:2.7.11.1]; K04443; MAPKAPK3; mitogen-activated protein kinase-activated protein kinase 3 [EC:2.7.11.1]; K04444
LOC105203697		2.33667	0.586667	0.64	2.27333	2.40667	endoplasmin-like [Solenopsis invicta]	HSP90B, TRA1; heat shock protein 90kDa beta; K09487
LOC105194441	MASP1	63	18.7867	25.7067	67.8833	63.8333	modular serine protease isoform X5 [Solenopsis invicta]	MASP1; mannan-binding lectin serine protease 1 [EC:3.4.21.-]; K03992; MODSP; modular serine protease [EC:3.4.21.-]; K20674
LOC105199833	MASP1	155.117	70.9333	78.0267	167.347	140.46	modular serine protease [Solenopsis invicta]	MASP1; mannan-binding lectin serine protease 1 [EC:3.4.21.-]; K03992; MODSP; modular serine protease [EC:3.4.21.-]; K20674
LOC105201916	MODSP	2.28	6.4	9.45333	1.64	1.39667	synaptotagmin-4 [Solenopsis invicta]	MODSP; modular serine protease [EC:3.4.21.-]; K20674
LOC105198222	SYT1	6.21333	17.4267	21.4167	3.63	2.59333	synaptotagmin 1 isoform X1 [Solenopsis invicta]; synaptotagmin 1 isoform X2 [Solenopsis invicta]	SYT1; synaptotagmin-1; K15290
Modulation
LOC105205908	serine protease 1	1075.45	522.97	413.927	873.35	394.74	serine protease 53 [Solenopsis invicta]	PRSS1_2_3; trypsin [EC:3.4.21.4]; K01312
LOC105201562	serine protease 2	6.30667	2.82667	3.88	11	9.90667	serine protease gd [Solenopsis invicta]	/
LOC105202596	serine protease 3	858.513	395.367	355.89	2282.22	2423.44	chymotrypsin-2 [Solenopsis invicta]	PRSS1_2_3; trypsin [EC:3.4.21.4]; K01312
LOC105202428	serine protease 4	16.6067	35.95	33.9033	10.5867	11.53	chymotrypsin-2 isoform X1 [Solenopsis invicta]; chymotrypsin-2 isoform X2 [Solenopsis invicta]; chymotrypsin-2 isoform X3 [Solenopsis invicta]	/
LOC105199115	serine protease 5	0.4	2.93667	2.34667	0.65	0.27	chymotrypsin-1-like [Solenopsis invicta]	/
LOC105194637	serine protease 6	211.983	1352.09	1670.99	262.79	160.203	chymotrypsin-1-like [Solenopsis invicta]	/
LOC105193613	serine protease 7	66.4333	58.4967	63.3533	65.6533	19.6833	chymotrypsin-2 isoform X1 [Solenopsis invicta]; chymotrypsin-2 isoform X2 [Solenopsis invicta]	PRSS1_2_3; trypsin [EC:3.4.21.4]; K01312
LOC120356743	serine protease 8	98.53	193.88	274.46	168.133	34.4033	chymotrypsin-2-like [Solenopsis invicta]	PRSS1_2_3; trypsin [EC:3.4.21.4]; K01312
LOC105193305	serine protease 9	2549.69	1578.42	991.233	1978.68	839.213	chymotrypsin-1-like [Solenopsis invicta]	PRSS1_2_3; trypsin [EC:3.4.21.4]; K01312
LOC105197985	serine protease 10	1196.4	1159.07	1134.37	1041.02	373.123	chymotrypsin-1-like [Solenopsis invicta]	PRSS1_2_3; trypsin [EC:3.4.21.4]; K01312
LOC105200925	serine protease 11	21.72	12.7133	21.18	24.2533	5.64	chymotrypsin-2 [Solenopsis invicta]	PRSS1_2_3; trypsin [EC:3.4.21.4]; K01312
LOC113002966	serine protease 12	9.38	7.61333	4.47333	5.38333	1.20667	chymotrypsin-2 [Solenopsis invicta]	PRSS1_2_3; trypsin [EC:3.4.21.4]; K01312
LOC120356822	serine protease 13	5.62333	4.25333	3.96	4.36333	2.02	chymotrypsin-1-like [Solenopsis invicta]	/
LOC105193957	serine protease 14	2.95333	1.36667	1.19333	2.00667	0.94	chymotrypsin-1-like [Solenopsis invicta]	/
LOC105200273	CHIN	2347.46	1138.37	1063.02	2266.99	2730.54	chymotrypsin inhibitor [Solenopsis invicta]
LOC105199560	SERPINB	354	137.457	142.483	481.543	528.67	serine protease inhibitor 88Ea isoform X1 [Solenopsis invicta]; serine protease inhibitor 88Ea isoform X2 [Solenopsis invicta]	SERPINB; serpin B; K13963
LOC105197777	PPO1	147.18	46.8167	37.1167	166.597	155.813	phenoloxidase 1 [Solenopsis invicta]	/
effectors
LOC105198088	lysozyme1	5.76667	12.3633	6.58333	7.76	8.47	lysozyme 2 [Solenopsis invicta]	/
others
LOC105207856	GST	76.2233	171.443	134.343	55.3033	72.62	glutathione S-transferase 1 [Solenopsis invicta]	GST, gst; glutathione S-transferase [EC:2.5.1.18]; K00799
